# Supplementary material for: Network of Interactions between the Mut Domains of the E2 Protein of Atypical Porcine Pestivirus and Host Proteins
Source: Genes (Basel). 2024 Jul 27;15(8):991. doi: 10.3390/genes15080991 (PMC11354059; doi:10.3390/genes15080991)
Supplement: Supplementary file 1 [file genes-15-00991-s001.zip]

Archive with 2 entries (2 files):
- File S1. supplementary data file of uncropped blots.pdf
- supplementary Table S1.xlsx
