# Supplementary material for: Network of Interactions between the Mut Domains of the E2 Protein of Atypical Porcine Pestivirus and Host Proteins
Source: Genes (Basel). 2024 Jul 27;15(8):991. doi: 10.3390/genes15080991 (PMC11354059; doi:10.3390/genes15080991)
Supplement: Supplementary file 1 [file genes-15-00991-s001.zip › supplementary Table S1.xlsx]

## Sheet: Sheet1
#node1	node2	node1_string_id	node2_string_id	neighborhood_on_chromosome	gene_fusion	phylogenetic_cooccurrence	homology	coexpression	experimentally_determined_interaction	database_annotated	automated_textmining	combined_score
ACTG1	CFL2	9823.ENSSSCP00000040911	9823.ENSSSCP00000002141	0	0	0	0	0.118	0.3	0.9	0.407	0.958
ACTG1	ARPC5L	9823.ENSSSCP00000040911	9823.ENSSSCP00000005995	0	0	0	0	0.052	0.298	0.9	0.385	0.953
ACTG1	PFN4	9823.ENSSSCP00000040911	9823.ENSSSCP00000009155	0	0	0	0	0.052	0.411	0.9	0.517	0.969
ACTG1	PPARG	9823.ENSSSCP00000040911	9823.ENSSSCP00000012339	0	0	0	0	0.099	0.065	0.9	0.502	0.952
ACTG1	ACTR3	9823.ENSSSCP00000040911	9823.ENSSSCP00000016650	0	0	0	0.864	0.188	0.324	0.9	0.101	0.944
ACTG1	ACTR10	9823.ENSSSCP00000040911	9823.ENSSSCP00000023552	0	0	0	0.696	0.048	0.937	0	0.154	0.945
ACTG1	CFL1	9823.ENSSSCP00000040911	9823.ENSSSCP00000028248	0	0	0	0	0.199	0.3	0.9	0.446	0.964
ACTG1	ACTR2	9823.ENSSSCP00000040911	9823.ENSSSCP00000036359	0	0	0.052	0.931	0.056	0.442	0.9	0.132	0.948
ACTG1	ACTN4	9823.ENSSSCP00000040911	9823.ENSSSCP00000039944	0	0	0	0	0.076	0.212	0.9	0.519	0.96
ACTG1	CASP3	9823.ENSSSCP00000040911	9823.ENSSSCP00000049424	0	0	0	0	0.081	0.098	0.9	0.59	0.961
ACTR10	ARPC5L	9823.ENSSSCP00000023552	9823.ENSSSCP00000005995	0	0	0	0	0.119	0.298	0	0.201	0.462
ACTR10	PFN4	9823.ENSSSCP00000023552	9823.ENSSSCP00000009155	0	0	0	0	0.052	0.227	0	0.292	0.435
ACTR10	ACTR3	9823.ENSSSCP00000023552	9823.ENSSSCP00000016650	0	0	0	0.609	0.056	0.298	0	0.307	0.5
ACTR10	ACTR2	9823.ENSSSCP00000023552	9823.ENSSSCP00000036359	0	0	0	0.614	0	0.315	0	0.34	0.528
ACTR2	CFL2	9823.ENSSSCP00000036359	9823.ENSSSCP00000002141	0	0	0	0	0.072	0.243	0	0.607	0.699
ACTR2	ARPC5L	9823.ENSSSCP00000036359	9823.ENSSSCP00000005995	0	0	0	0	0.281	0.871	0.36	0.407	0.96
ACTR2	PFN4	9823.ENSSSCP00000036359	9823.ENSSSCP00000009155	0	0	0	0	0.062	0.22	0	0.584	0.669
ACTR2	ACTR3	9823.ENSSSCP00000036359	9823.ENSSSCP00000016650	0	0	0.081	0.794	0.774	0.799	0.9	0.427	0.997
ACTR2	CFL1	9823.ENSSSCP00000036359	9823.ENSSSCP00000028248	0	0	0	0	0.072	0.243	0	0.602	0.696
ACTR3	CFL2	9823.ENSSSCP00000016650	9823.ENSSSCP00000002141	0	0	0	0	0.15	0.243	0	0.227	0.459
ACTR3	ARPC5L	9823.ENSSSCP00000016650	9823.ENSSSCP00000005995	0	0	0	0	0.299	0.642	0.36	0.47	0.903
ACTR3	PFN4	9823.ENSSSCP00000016650	9823.ENSSSCP00000009155	0	0	0	0	0.108	0.22	0	0.369	0.522
ACTR3	CFL1	9823.ENSSSCP00000016650	9823.ENSSSCP00000028248	0	0	0	0	0.156	0.243	0	0.227	0.463
CASP3	PPARG	9823.ENSSSCP00000049424	9823.ENSSSCP00000012339	0	0	0	0	0.1	0	0	0.6	0.625
CFL1	CFL2	9823.ENSSSCP00000028248	9823.ENSSSCP00000002141	0	0	0.052	0.977	0	0.314	0.9	0.074	0.931
CFL1	PFN4	9823.ENSSSCP00000028248	9823.ENSSSCP00000009155	0	0	0	0	0.199	0.104	0	0.771	0.821
CFL2	PFN4	9823.ENSSSCP00000002141	9823.ENSSSCP00000009155	0	0	0	0	0.199	0.104	0	0.778	0.827
AGXT	GLDC	9823.ENSSSCP00000017378	9823.ENSSSCP00000005589	0.049	0	0	0	0.066	0	0.912	0.664	0.97
AGXT	PSAT1	9823.ENSSSCP00000017378	9823.ENSSSCP00000005680	0	0	0	0	0	0.08	0	0.471	0.492
AGXT	PHGDH	9823.ENSSSCP00000017378	9823.ENSSSCP00000063129	0.116	0	0	0	0.156	0	0.664	0.385	0.825
AGXT	SHMT2	9823.ENSSSCP00000017378	9823.ENSSSCP00000056662	0.102	0	0	0	0.076	0.072	0.975	0.372	0.985
AGXT	PSPH	9823.ENSSSCP00000017378	9823.ENSSSCP00000032661	0.221	0	0	0	0	0.08	0.976	0.388	0.988
AGXT	SHMT1	9823.ENSSSCP00000017378	9823.ENSSSCP00000034672	0.102	0	0	0	0.076	0.072	0.975	0.572	0.99
BPGM	PSAT1	9823.ENSSSCP00000054034	9823.ENSSSCP00000005680	0	0	0	0	0.067	0	0.185	0.355	0.466
BPGM	PGAM2	9823.ENSSSCP00000054034	9823.ENSSSCP00000017710	0	0	0.064	0.953	0	0.286	0.912	0	0.936
BPGM	SHMT1	9823.ENSSSCP00000054034	9823.ENSSSCP00000034672	0	0	0	0	0.138	0	0.162	0.439	0.559
BPGM	PGAM1	9823.ENSSSCP00000054034	9823.ENSSSCP00000044127	0	0	0.063	0.955	0	0.217	0.912	0	0.93
BPGM	SHMT2	9823.ENSSSCP00000054034	9823.ENSSSCP00000056662	0	0	0	0	0.138	0	0.162	0.451	0.568
BPGM	PHGDH	9823.ENSSSCP00000054034	9823.ENSSSCP00000063129	0.046	0	0	0	0.044	0.049	0.9	0.159	0.913
FPGS	GLDC	9823.ENSSSCP00000006027	9823.ENSSSCP00000005589	0	0	0	0	0	0	0	0.47	0.47
FPGS	PSPH	9823.ENSSSCP00000006027	9823.ENSSSCP00000032661	0.054	0	0	0	0	0	0	0.406	0.414
FPGS	PHGDH	9823.ENSSSCP00000006027	9823.ENSSSCP00000063129	0.116	0	0	0	0.055	0	0.664	0.26	0.764
FPGS	SHMT2	9823.ENSSSCP00000006027	9823.ENSSSCP00000056662	0.128	0	0	0	0.099	0.067	0.764	0.372	0.871
FPGS	SHMT1	9823.ENSSSCP00000006027	9823.ENSSSCP00000034672	0.128	0	0	0	0.099	0.067	0.764	0.491	0.895
GLDC	PSPH	9823.ENSSSCP00000005589	9823.ENSSSCP00000032661	0	0	0	0	0.097	0	0	0.53	0.558
GLDC	PSAT1	9823.ENSSSCP00000005589	9823.ENSSSCP00000005680	0.059	0	0	0	0.102	0	0	0.552	0.588
GLDC	PHGDH	9823.ENSSSCP00000005589	9823.ENSSSCP00000063129	0.059	0	0	0	0.142	0	0.664	0.45	0.831
GLDC	SHMT1	9823.ENSSSCP00000005589	9823.ENSSSCP00000034672	0.128	0.102	0	0	0.639	0	0.975	0.734	0.997
GLDC	SHMT2	9823.ENSSSCP00000005589	9823.ENSSSCP00000056662	0.128	0.154	0	0	0.639	0	0.975	0.789	0.998
PGAM1	PSAT1	9823.ENSSSCP00000044127	9823.ENSSSCP00000005680	0	0	0	0	0.084	0	0.185	0.313	0.442
PGAM1	PGAM2	9823.ENSSSCP00000044127	9823.ENSSSCP00000017710	0	0	0.05	0.98	0	0.299	0.9	0.241	0.942
PGAM1	SHMT1	9823.ENSSSCP00000044127	9823.ENSSSCP00000034672	0	0	0	0	0.138	0	0.162	0.492	0.601
PGAM1	SHMT2	9823.ENSSSCP00000044127	9823.ENSSSCP00000056662	0	0	0	0	0.164	0	0.162	0.517	0.632
PGAM1	PHGDH	9823.ENSSSCP00000044127	9823.ENSSSCP00000063129	0.046	0	0	0	0.057	0.059	0.9	0.34	0.934
PGAM2	SHMT1	9823.ENSSSCP00000017710	9823.ENSSSCP00000034672	0	0	0	0	0.138	0	0.162	0.401	0.53
PGAM2	SHMT2	9823.ENSSSCP00000017710	9823.ENSSSCP00000056662	0	0	0	0	0.148	0	0.162	0.403	0.537
PGAM2	PHGDH	9823.ENSSSCP00000017710	9823.ENSSSCP00000063129	0.046	0	0	0	0.049	0.049	0.9	0.159	0.914
PHGDH	PSAT1	9823.ENSSSCP00000063129	9823.ENSSSCP00000005680	0.116	0	0	0	0.903	0.075	0.779	0.906	0.998
PHGDH	PSPH	9823.ENSSSCP00000063129	9823.ENSSSCP00000032661	0.116	0	0	0	0.1	0.067	0.348	0.878	0.93
PHGDH	SHMT1	9823.ENSSSCP00000063129	9823.ENSSSCP00000034672	0.058	0	0	0	0.212	0.049	0.466	0.628	0.834
PHGDH	SHMT2	9823.ENSSSCP00000063129	9823.ENSSSCP00000056662	0.058	0	0	0	0.229	0.049	0.466	0.879	0.947
PSAT1	SHMT1	9823.ENSSSCP00000005680	9823.ENSSSCP00000034672	0.104	0	0	0	0.365	0.091	0	0.627	0.781
PSAT1	SHMT2	9823.ENSSSCP00000005680	9823.ENSSSCP00000056662	0.104	0	0	0	0.372	0.091	0	0.808	0.889
PSAT1	PSPH	9823.ENSSSCP00000005680	9823.ENSSSCP00000032661	0.231	0	0	0	0.336	0	0.779	0.881	0.984
PSPH	SHMT1	9823.ENSSSCP00000032661	9823.ENSSSCP00000034672	0.126	0	0	0	0.064	0.091	0.975	0.776	0.995
PSPH	SHMT2	9823.ENSSSCP00000032661	9823.ENSSSCP00000056662	0.126	0	0	0	0.064	0.091	0.975	0.85	0.996
SHMT1	SHMT2	9823.ENSSSCP00000034672	9823.ENSSSCP00000056662	0	0	0.06	0.96	0	0	0.9	0.064	0.904
POP1	SNU13	9823.ENSSSCP00000006490	9823.ENSSSCP00000000064	0	0	0	0	0	0.382	0.54	0.084	0.716
POP1	RPP25	9823.ENSSSCP00000006490	9823.ENSSSCP00000002064	0	0	0	0	0	0.809	0.9	0.211	0.983
POP1	RPP25L	9823.ENSSSCP00000006490	9823.ENSSSCP00000011702	0	0	0	0	0	0.575	0.9	0.146	0.96
POP1	RPP40	9823.ENSSSCP00000006490	9823.ENSSSCP00000034038	0	0	0	0	0	0.598	0.9	0.146	0.962
POP1	RPP38	9823.ENSSSCP00000006490	9823.ENSSSCP00000072532	0	0	0	0	0	0.664	0.9	0.146	0.968
POP1	POP7	9823.ENSSSCP00000006490	9823.ENSSSCP00000046013	0	0	0	0	0	0.802	0.9	0.127	0.981
POP1	POP4	9823.ENSSSCP00000006490	9823.ENSSSCP00000067566	0	0	0	0	0.142	0.953	0.54	0.659	0.992
POP1	RPP21	9823.ENSSSCP00000006490	9823.ENSSSCP00000022126	0	0	0	0	0	0.952	0.9	0.472	0.997
POP1	RPP30	9823.ENSSSCP00000006490	9823.ENSSSCP00000064535	0	0	0	0	0.107	0.953	0.9	0.473	0.997
POP1	POP5	9823.ENSSSCP00000006490	9823.ENSSSCP00000071662	0	0	0	0	0	0.953	0.9	0.626	0.998
POP4	SNU13	9823.ENSSSCP00000067566	9823.ENSSSCP00000000064	0	0	0	0	0.097	0.527	0.54	0.227	0.827
POP4	RPP25	9823.ENSSSCP00000067566	9823.ENSSSCP00000002064	0	0	0	0	0	0.817	0.54	0.707	0.973
POP4	RPP25L	9823.ENSSSCP00000067566	9823.ENSSSCP00000011702	0	0	0	0	0	0.587	0.54	0.312	0.857
POP4	RPP21	9823.ENSSSCP00000067566	9823.ENSSSCP00000022126	0	0	0	0	0	0.953	0.54	0.472	0.987
POP4	RPP40	9823.ENSSSCP00000067566	9823.ENSSSCP00000034038	0	0	0	0	0	0.845	0.54	0.696	0.976
POP4	POP7	9823.ENSSSCP00000067566	9823.ENSSSCP00000046013	0	0	0	0	0	0.807	0.36	0.288	0.904
POP4	RPP30	9823.ENSSSCP00000067566	9823.ENSSSCP00000064535	0	0	0	0	0.327	0.953	0.54	0.648	0.994
POP4	RPP38	9823.ENSSSCP00000067566	9823.ENSSSCP00000072532	0	0	0	0	0.121	0.845	0.54	0.746	0.981
POP4	POP5	9823.ENSSSCP00000067566	9823.ENSSSCP00000071662	0	0	0	0	0.144	0.953	0.54	0.583	0.991
POP5	SNU13	9823.ENSSSCP00000071662	9823.ENSSSCP00000000064	0	0	0	0	0.106	0.449	0.54	0.243	0.805
POP5	RPP25	9823.ENSSSCP00000071662	9823.ENSSSCP00000002064	0	0	0	0	0.08	0.818	0.9	0.474	0.99
POP5	RPP25L	9823.ENSSSCP00000071662	9823.ENSSSCP00000011702	0	0	0	0	0.083	0.588	0.9	0.341	0.971
POP5	RPP21	9823.ENSSSCP00000071662	9823.ENSSSCP00000022126	0	0	0	0	0.082	0.953	0.9	0.473	0.997
POP5	RPP40	9823.ENSSSCP00000071662	9823.ENSSSCP00000034038	0	0	0	0	0	0.811	0.9	0.504	0.989
POP5	POP7	9823.ENSSSCP00000071662	9823.ENSSSCP00000046013	0	0	0	0	0	0.811	0.9	0.652	0.992
POP5	RPP30	9823.ENSSSCP00000071662	9823.ENSSSCP00000064535	0.231	0	0	0	0.111	0.953	0.9	0.473	0.997
POP5	RPP38	9823.ENSSSCP00000071662	9823.ENSSSCP00000072532	0	0	0	0	0.106	0.727	0.9	0.506	0.986
POP7	SNU13	9823.ENSSSCP00000046013	9823.ENSSSCP00000000064	0	0	0	0	0	0.469	0.36	0.112	0.671
POP7	RPP25	9823.ENSSSCP00000046013	9823.ENSSSCP00000002064	0	0	0	0	0.05	0.852	0.9	0.289	0.988
POP7	RPP25L	9823.ENSSSCP00000046013	9823.ENSSSCP00000011702	0	0	0	0	0.05	0.601	0.9	0.19	0.965
POP7	RPP21	9823.ENSSSCP00000046013	9823.ENSSSCP00000022126	0	0	0	0	0	0.808	0.9	0	0.979
POP7	RPP40	9823.ENSSSCP00000046013	9823.ENSSSCP00000034038	0	0	0	0	0.063	0.805	0.9	0.129	0.981
POP7	RPP38	9823.ENSSSCP00000046013	9823.ENSSSCP00000072532	0	0	0	0	0	0.8	0.9	0.183	0.982
POP7	RPP30	9823.ENSSSCP00000046013	9823.ENSSSCP00000064535	0	0	0	0	0	0.845	0.9	0.183	0.986
RPP21	SNU13	9823.ENSSSCP00000022126	9823.ENSSSCP00000000064	0	0	0	0	0.057	0.522	0	0.13	0.573
RPP21	RPP25	9823.ENSSSCP00000022126	9823.ENSSSCP00000002064	0	0	0	0	0.095	0.812	0.9	0.261	0.985
RPP21	RPP25L	9823.ENSSSCP00000022126	9823.ENSSSCP00000011702	0	0	0	0	0.101	0.58	0.9	0.322	0.97
RPP21	RPP38	9823.ENSSSCP00000022126	9823.ENSSSCP00000072532	0	0	0	0	0.057	0.834	0.9	0.13	0.984
RPP21	RPP40	9823.ENSSSCP00000022126	9823.ENSSSCP00000034038	0	0	0	0	0	0.816	0.9	0.34	0.986
RPP21	RPP30	9823.ENSSSCP00000022126	9823.ENSSSCP00000064535	0	0	0	0	0.066	0.953	0.9	0.473	0.997
RPP25	SNU13	9823.ENSSSCP00000002064	9823.ENSSSCP00000000064	0	0	0	0	0.057	0.314	0.54	0.217	0.735
RPP25	RPP25L	9823.ENSSSCP00000002064	9823.ENSSSCP00000011702	0	0	0.08	0.886	0	0	0.9	0	0.904
RPP25	RPP40	9823.ENSSSCP00000002064	9823.ENSSSCP00000034038	0	0	0	0	0	0.818	0.9	0.692	0.993
RPP25	RPP30	9823.ENSSSCP00000002064	9823.ENSSSCP00000064535	0	0	0	0	0	0.816	0.9	0.658	0.993
RPP25	RPP38	9823.ENSSSCP00000002064	9823.ENSSSCP00000072532	0	0	0	0	0.057	0.816	0.9	0.811	0.996
RPP25L	SNU13	9823.ENSSSCP00000011702	9823.ENSSSCP00000000064	0	0	0	0	0.057	0.314	0.54	0.217	0.735
RPP25L	RPP40	9823.ENSSSCP00000011702	9823.ENSSSCP00000034038	0	0	0	0	0	0.245	0.9	0.072	0.923
RPP25L	RPP38	9823.ENSSSCP00000011702	9823.ENSSSCP00000072532	0	0	0	0	0.081	0.314	0.9	0.217	0.944
RPP25L	RPP30	9823.ENSSSCP00000011702	9823.ENSSSCP00000064535	0	0	0	0	0	0.585	0.9	0.356	0.97
RPP30	SNU13	9823.ENSSSCP00000064535	9823.ENSSSCP00000000064	0	0	0	0	0.157	0.484	0	0.238	0.639
RPP30	RPP40	9823.ENSSSCP00000064535	9823.ENSSSCP00000034038	0	0	0	0	0.058	0.845	0.9	0.575	0.992
RPP30	RPP38	9823.ENSSSCP00000064535	9823.ENSSSCP00000072532	0	0	0	0	0.143	0.806	0.9	0.907	0.998
RPP38	RPP40	9823.ENSSSCP00000072532	9823.ENSSSCP00000034038	0	0	0	0	0	0.535	0.9	0.725	0.986
RPP40	SNU13	9823.ENSSSCP00000034038	9823.ENSSSCP00000000064	0	0	0	0	0.055	0.103	0.54	0	0.576
A0A287BBK4_PIG	RPS8	9823.ENSSSCP00000053898	9823.ENSSSCP00000004246	0	0	0	0	0.927	0.973	0.54	0.385	0.999
A0A287BBK4_PIG	RPS12	9823.ENSSSCP00000053898	9823.ENSSSCP00000004510	0	0	0	0	0.79	0.968	0.54	0.201	0.997
A0A287BBK4_PIG	RPS25	9823.ENSSSCP00000053898	9823.ENSSSCP00000016026	0	0	0	0	0.906	0.968	0.36	0.238	0.998
A0A287BBK4_PIG	RPS21	9823.ENSSSCP00000053898	9823.ENSSSCP00000020869	0	0	0	0	0.931	0.973	0.54	0.114	0.999
A0A287BBK4_PIG	RPS16	9823.ENSSSCP00000053898	9823.ENSSSCP00000027401	0	0	0	0	0.901	0.973	0.54	0.698	0.999
A0A287BBK4_PIG	RPS5	9823.ENSSSCP00000053898	9823.ENSSSCP00000044464	0	0	0	0	0.79	0.965	0.54	0.26	0.997
A0A287BBK4_PIG	FAU	9823.ENSSSCP00000053898	9823.ENSSSCP00000048245	0	0	0.056	0.963	0.364	0.803	0	0.129	0.883
A0A287BBK4_PIG	A0A5G2QQZ4_PIG	9823.ENSSSCP00000053898	9823.ENSSSCP00000060699	0	0	0	0	0.364	0.803	0	0.129	0.881
A0A287BBK4_PIG	RPSA	9823.ENSSSCP00000053898	9823.ENSSSCP00000059243	0	0	0	0	0.799	0.968	0.54	0.317	0.997
A0A287BBK4_PIG	RPS3	9823.ENSSSCP00000053898	9823.ENSSSCP00000061901	0	0	0	0	0.919	0.973	0.54	0.421	0.999
A0A5G2QQZ4_PIG	RPS8	9823.ENSSSCP00000060699	9823.ENSSSCP00000004246	0	0	0	0	0.927	0.973	0	0.385	0.998
A0A5G2QQZ4_PIG	RPS12	9823.ENSSSCP00000060699	9823.ENSSSCP00000004510	0	0	0	0	0.79	0.968	0	0.155	0.993
A0A5G2QQZ4_PIG	RPS25	9823.ENSSSCP00000060699	9823.ENSSSCP00000016026	0	0	0	0	0.906	0.968	0	0.238	0.997
A0A5G2QQZ4_PIG	RPS21	9823.ENSSSCP00000060699	9823.ENSSSCP00000020869	0	0	0	0	0.931	0.973	0	0.114	0.998
A0A5G2QQZ4_PIG	RPS16	9823.ENSSSCP00000060699	9823.ENSSSCP00000027401	0	0	0	0	0.901	0.973	0	0.29	0.997
A0A5G2QQZ4_PIG	RPS5	9823.ENSSSCP00000060699	9823.ENSSSCP00000044464	0	0	0	0	0.79	0.965	0	0.239	0.993
A0A5G2QQZ4_PIG	FAU	9823.ENSSSCP00000060699	9823.ENSSSCP00000048245	0	0	0.058	0.939	0.364	0.803	0	0.129	0.883
A0A5G2QQZ4_PIG	RPSA	9823.ENSSSCP00000060699	9823.ENSSSCP00000059243	0	0	0	0	0.799	0.968	0	0.317	0.995
A0A5G2QQZ4_PIG	RPS3	9823.ENSSSCP00000060699	9823.ENSSSCP00000061901	0	0	0	0	0.919	0.973	0	0.421	0.998
FAU	RPS8	9823.ENSSSCP00000048245	9823.ENSSSCP00000004246	0	0	0	0	0.927	0.973	0	0.385	0.998
FAU	RPS12	9823.ENSSSCP00000048245	9823.ENSSSCP00000004510	0	0	0	0	0.902	0.968	0	0.155	0.997
FAU	RPS25	9823.ENSSSCP00000048245	9823.ENSSSCP00000016026	0	0	0	0	0.911	0.968	0	0.238	0.997
FAU	RPS21	9823.ENSSSCP00000048245	9823.ENSSSCP00000020869	0	0	0	0	0.933	0.973	0	0.114	0.998
FAU	RPS16	9823.ENSSSCP00000048245	9823.ENSSSCP00000027401	0	0	0	0	0.915	0.973	0	0.29	0.998
FAU	RPS5	9823.ENSSSCP00000048245	9823.ENSSSCP00000044464	0	0	0	0	0.882	0.965	0	0.239	0.996
FAU	RPSA	9823.ENSSSCP00000048245	9823.ENSSSCP00000059243	0	0	0	0	0.873	0.968	0	0.317	0.996
FAU	RPS3	9823.ENSSSCP00000048245	9823.ENSSSCP00000061901	0	0	0	0	0.922	0.973	0	0.421	0.998
RPS12	RPS8	9823.ENSSSCP00000004510	9823.ENSSSCP00000004246	0	0	0	0	0.909	0.953	0.8	0.439	0.999
RPS12	RPS25	9823.ENSSSCP00000004510	9823.ENSSSCP00000016026	0	0	0	0	0.826	0.799	0.8	0.614	0.996
RPS12	RPS3	9823.ENSSSCP00000004510	9823.ENSSSCP00000061901	0.078	0	0	0	0.913	0.953	0.8	0.42	0.999
RPS12	RPSA	9823.ENSSSCP00000004510	9823.ENSSSCP00000059243	0.056	0	0	0	0.912	0.953	0.8	0.623	0.999
RPS12	RPS5	9823.ENSSSCP00000004510	9823.ENSSSCP00000044464	0.059	0	0	0	0.914	0.953	0.8	0.259	0.999
RPS12	RPS16	9823.ENSSSCP00000004510	9823.ENSSSCP00000027401	0.059	0	0	0	0.973	0.953	0.8	0.259	0.999
RPS12	RPS21	9823.ENSSSCP00000004510	9823.ENSSSCP00000020869	0	0	0	0	0.912	0.953	0.8	0.131	0.999
RPS16	RPS8	9823.ENSSSCP00000027401	9823.ENSSSCP00000004246	0	0	0	0	0.909	0.953	0.8	0.573	0.999
RPS16	RPS25	9823.ENSSSCP00000027401	9823.ENSSSCP00000016026	0	0	0	0	0.818	0.799	0.8	0.44	0.995
RPS16	RPS21	9823.ENSSSCP00000027401	9823.ENSSSCP00000020869	0	0	0	0	0.912	0.953	0.9	0.63	0.999
RPS16	RPSA	9823.ENSSSCP00000027401	9823.ENSSSCP00000059243	0.07	0	0	0	0.911	0.981	0.9	0.403	0.999
RPS16	RPS5	9823.ENSSSCP00000027401	9823.ENSSSCP00000044464	0.097	0	0	0	0.909	0.981	0.8	0.612	0.999
RPS16	RPS3	9823.ENSSSCP00000027401	9823.ENSSSCP00000061901	0.116	0	0	0	0.911	0.981	0.9	0.728	0.999
RPS21	RPS8	9823.ENSSSCP00000020869	9823.ENSSSCP00000004246	0	0	0	0	0.908	0.953	0.8	0.5	0.999
RPS21	RPS25	9823.ENSSSCP00000020869	9823.ENSSSCP00000016026	0	0	0	0	0.819	0.799	0.8	0.43	0.995
RPS21	RPS3	9823.ENSSSCP00000020869	9823.ENSSSCP00000061901	0	0	0	0	0.906	0.953	0.9	0.58	0.999
RPS21	RPS5	9823.ENSSSCP00000020869	9823.ENSSSCP00000044464	0	0	0	0	0.962	0.953	0.8	0.466	0.999
RPS21	RPSA	9823.ENSSSCP00000020869	9823.ENSSSCP00000059243	0	0	0	0	0.904	0.953	0.9	0.375	0.999
RPS25	RPS8	9823.ENSSSCP00000016026	9823.ENSSSCP00000004246	0	0	0	0	0.816	0.799	0.8	0.623	0.996
RPS25	RPS3	9823.ENSSSCP00000016026	9823.ENSSSCP00000061901	0	0	0	0	0.813	0.799	0.8	0.502	0.995
RPS25	RPS5	9823.ENSSSCP00000016026	9823.ENSSSCP00000044464	0	0	0	0	0.818	0.799	0.8	0.639	0.997
RPS25	RPSA	9823.ENSSSCP00000016026	9823.ENSSSCP00000059243	0	0	0	0	0.819	0.799	0.8	0.725	0.997
RPS3	RPS8	9823.ENSSSCP00000061901	9823.ENSSSCP00000004246	0	0	0	0	0.943	0.953	0.8	0.762	0.999
RPS3	RPS5	9823.ENSSSCP00000061901	9823.ENSSSCP00000044464	0.116	0	0	0	0.913	0.981	0.8	0.67	0.999
RPS3	RPSA	9823.ENSSSCP00000061901	9823.ENSSSCP00000059243	0.06	0	0	0	0.911	0.981	0.9	0.635	0.999
RPS5	RPS8	9823.ENSSSCP00000044464	9823.ENSSSCP00000004246	0	0	0	0	0.909	0.953	0.8	0.524	0.999
RPS5	RPSA	9823.ENSSSCP00000044464	9823.ENSSSCP00000059243	0.054	0	0	0	0.913	0.981	0.8	0.579	0.999
RPS8	RPSA	9823.ENSSSCP00000004246	9823.ENSSSCP00000059243	0	0	0	0	0.909	0.953	0.8	0.638	0.999
ADIRF	S100A2	9823.ENSSSCP00000041587	9823.ENSSSCP00000030063	0	0	0	0	0	0	0	0.502	0.502
CGREF1	S100A2	9823.ENSSSCP00000009120	9823.ENSSSCP00000030063	0	0	0	0	0	0	0	0.546	0.546
CGREF1	S100G	9823.ENSSSCP00000009120	9823.ENSSSCP00000012930	0	0	0	0	0	0	0	0.737	0.737
LOC110260465	S100A13	9823.ENSSSCP00000029553	9823.ENSSSCP00000054548	0	0	0	0	0	0	0	0.484	0.484
LOC110260465	S100A2	9823.ENSSSCP00000029553	9823.ENSSSCP00000030063	0	0	0	0	0	0	0	0.504	0.504
S100A1	S100A2	9823.ENSSSCP00000030017	9823.ENSSSCP00000030063	0	0	0	0.847	0	0.498	0	0.182	0.571
S100A13	S100A3	9823.ENSSSCP00000054548	9823.ENSSSCP00000007013	0	0	0	0	0	0	0	0.67	0.67
S100A13	S100A2	9823.ENSSSCP00000054548	9823.ENSSSCP00000030063	0	0	0	0.663	0	0	0	0.587	0.587
S100A14	S100A3	9823.ENSSSCP00000007017	9823.ENSSSCP00000007013	0	0	0	0	0.063	0.083	0	0.514	0.546
S100A14	S100A2	9823.ENSSSCP00000007017	9823.ENSSSCP00000030063	0	0	0	0	0.067	0.083	0	0.477	0.513
S100A2	S100A3	9823.ENSSSCP00000030063	9823.ENSSSCP00000007013	0	0	0	0.908	0.124	0.247	0	0.302	0.499
S100A2	SORBS3	9823.ENSSSCP00000030063	9823.ENSSSCP00000010276	0	0	0	0	0	0.042	0	0.514	0.514
S100A2	S100G	9823.ENSSSCP00000030063	9823.ENSSSCP00000012930	0	0	0	0	0	0	0	0.594	0.594
S100A2	TP53	9823.ENSSSCP00000030063	9823.ENSSSCP00000050664	0	0	0	0	0	0.1	0	0.466	0.498
S100A3	S100G	9823.ENSSSCP00000007013	9823.ENSSSCP00000012930	0	0	0	0	0	0	0	0.522	0.522
DAD1	SEC61B	9823.ENSSSCP00000072238	9823.ENSSSCP00000005777	0	0	0	0	0.504	0.867	0	0.182	0.941
DAD1	OSTC	9823.ENSSSCP00000072238	9823.ENSSSCP00000009752	0	0	0	0	0.519	0.535	0.54	0.513	0.943
DAD1	SSR3	9823.ENSSSCP00000072238	9823.ENSSSCP00000023129	0	0	0	0	0.244	0.535	0	0.238	0.708
DAD1	RPN2	9823.ENSSSCP00000072238	9823.ENSSSCP00000026694	0	0	0	0	0.549	0.953	0.9	0.84	0.999
DAD1	DDOST	9823.ENSSSCP00000072238	9823.ENSSSCP00000043061	0	0	0	0	0.377	0.953	0.9	0.587	0.998
DAD1	SEC61G	9823.ENSSSCP00000072238	9823.ENSSSCP00000050012	0	0	0	0	0.402	0.535	0	0.082	0.722
DAD1	STT3A	9823.ENSSSCP00000072238	9823.ENSSSCP00000060000	0	0	0	0	0.119	0.802	0.9	0.852	0.997
DAD1	SSR2	9823.ENSSSCP00000072238	9823.ENSSSCP00000069438	0	0	0	0	0.366	0.535	0	0.348	0.79
DAD1	SSR1	9823.ENSSSCP00000072238	9823.ENSSSCP00000071812	0	0	0	0	0.114	0.535	0	0.444	0.751
DAD1	SSR4	9823.ENSSSCP00000072238	9823.ENSSSCP00000073262	0	0	0	0	0.301	0.535	0	0.282	0.746
DDOST	SEC61B	9823.ENSSSCP00000043061	9823.ENSSSCP00000005777	0	0	0	0	0.179	0.893	0	0.259	0.929
DDOST	OSTC	9823.ENSSSCP00000043061	9823.ENSSSCP00000009752	0	0	0	0	0.108	0.803	0.54	0.501	0.954
DDOST	SSR3	9823.ENSSSCP00000043061	9823.ENSSSCP00000023129	0	0	0	0	0.143	0.8	0	0.199	0.85
DDOST	RPN2	9823.ENSSSCP00000043061	9823.ENSSSCP00000026694	0	0	0	0	0.94	0.953	0.9	0.722	0.999
DDOST	SSR1	9823.ENSSSCP00000043061	9823.ENSSSCP00000071812	0	0	0	0	0.161	0.691	0	0.162	0.763
DDOST	SSR2	9823.ENSSSCP00000043061	9823.ENSSSCP00000069438	0	0	0	0	0.551	0.535	0	0.045	0.783
DDOST	SSR4	9823.ENSSSCP00000043061	9823.ENSSSCP00000073262	0	0	0	0	0.19	0.734	0	0.259	0.826
DDOST	SEC61G	9823.ENSSSCP00000043061	9823.ENSSSCP00000050012	0	0	0	0	0.066	0.953	0	0.201	0.961
DDOST	STT3A	9823.ENSSSCP00000043061	9823.ENSSSCP00000060000	0	0	0	0	0.405	0.83	0.9	0.53	0.994
OSTC	SEC61B	9823.ENSSSCP00000009752	9823.ENSSSCP00000005777	0	0	0	0	0.33	0.828	0	0	0.879
OSTC	SSR1	9823.ENSSSCP00000009752	9823.ENSSSCP00000071812	0	0	0	0	0.142	0.535	0	0.213	0.658
OSTC	SSR4	9823.ENSSSCP00000009752	9823.ENSSSCP00000073262	0	0	0	0	0.208	0.587	0	0.26	0.736
OSTC	SSR3	9823.ENSSSCP00000009752	9823.ENSSSCP00000023129	0	0	0	0	0.212	0.535	0	0.361	0.745
OSTC	SSR2	9823.ENSSSCP00000009752	9823.ENSSSCP00000069438	0	0	0	0	0.358	0.535	0	0.282	0.766
OSTC	SEC61G	9823.ENSSSCP00000009752	9823.ENSSSCP00000050012	0	0	0	0	0.239	0.828	0	0	0.863
OSTC	RPN2	9823.ENSSSCP00000009752	9823.ENSSSCP00000026694	0	0	0	0	0.156	0.635	0.54	0.501	0.919
OSTC	STT3A	9823.ENSSSCP00000009752	9823.ENSSSCP00000060000	0	0	0	0	0.185	0.828	0.54	0.479	0.961
RPN2	SEC61B	9823.ENSSSCP00000026694	9823.ENSSSCP00000005777	0	0	0	0	0.109	0.605	0	0.088	0.65
RPN2	SSR3	9823.ENSSSCP00000026694	9823.ENSSSCP00000023129	0	0	0	0	0.126	0.574	0	0	0.611
RPN2	SSR2	9823.ENSSSCP00000026694	9823.ENSSSCP00000069438	0	0	0	0	0.308	0.535	0	0.068	0.674
RPN2	SSR4	9823.ENSSSCP00000026694	9823.ENSSSCP00000073262	0	0	0	0	0.327	0.67	0	0.054	0.771
RPN2	SSR1	9823.ENSSSCP00000026694	9823.ENSSSCP00000071812	0	0	0	0	0.19	0.583	0	0.496	0.814
RPN2	SEC61G	9823.ENSSSCP00000026694	9823.ENSSSCP00000050012	0	0	0	0	0	0.953	0	0.091	0.955
RPN2	STT3A	9823.ENSSSCP00000026694	9823.ENSSSCP00000060000	0	0	0	0	0.84	0.799	0.9	0.671	0.998
SEC61B	STT3A	9823.ENSSSCP00000005777	9823.ENSSSCP00000060000	0	0	0	0	0.107	0.828	0	0.208	0.867
SEC61B	SSR1	9823.ENSSSCP00000005777	9823.ENSSSCP00000071812	0	0	0	0	0.109	0.731	0	0.512	0.872
SEC61B	SSR3	9823.ENSSSCP00000005777	9823.ENSSSCP00000023129	0	0	0	0	0.862	0.689	0	0.054	0.955
SEC61B	SSR4	9823.ENSSSCP00000005777	9823.ENSSSCP00000073262	0	0	0	0	0.871	0.688	0	0.155	0.963
SEC61B	SSR2	9823.ENSSSCP00000005777	9823.ENSSSCP00000069438	0	0	0	0	0.789	0.69	0	0.659	0.975
SEC61B	SEC61G	9823.ENSSSCP00000005777	9823.ENSSSCP00000050012	0	0	0	0	0.596	0.968	0.9	0.818	0.999
SEC61G	SSR3	9823.ENSSSCP00000050012	9823.ENSSSCP00000023129	0	0	0	0	0.371	0.535	0	0.121	0.72
SEC61G	SSR1	9823.ENSSSCP00000050012	9823.ENSSSCP00000071812	0	0	0	0	0.058	0.535	0	0	0.543
SEC61G	SSR2	9823.ENSSSCP00000050012	9823.ENSSSCP00000069438	0	0	0	0	0.337	0.535	0	0.466	0.821
SEC61G	STT3A	9823.ENSSSCP00000050012	9823.ENSSSCP00000060000	0	0	0	0	0	0.828	0	0.113	0.84
SEC61G	SSR4	9823.ENSSSCP00000050012	9823.ENSSSCP00000073262	0	0	0	0	0.521	0.535	0	0.506	0.88
SSR1	SSR3	9823.ENSSSCP00000071812	9823.ENSSSCP00000023129	0	0	0	0	0.511	0.689	0.9	0.785	0.996
SSR1	STT3A	9823.ENSSSCP00000071812	9823.ENSSSCP00000060000	0	0	0	0	0.281	0.535	0	0.259	0.73
SSR1	SSR2	9823.ENSSSCP00000071812	9823.ENSSSCP00000069438	0	0	0	0	0.281	0.731	0.9	0.932	0.998
SSR1	SSR4	9823.ENSSSCP00000071812	9823.ENSSSCP00000073262	0	0	0	0	0.126	0.725	0.9	0.83	0.995
SSR2	SSR3	9823.ENSSSCP00000069438	9823.ENSSSCP00000023129	0	0	0	0	0.892	0.8	0.9	0.682	0.999
SSR2	STT3A	9823.ENSSSCP00000069438	9823.ENSSSCP00000060000	0	0	0	0	0.148	0.535	0	0.4	0.741
SSR2	SSR4	9823.ENSSSCP00000069438	9823.ENSSSCP00000073262	0	0	0	0	0.889	0.804	0.9	0.745	0.999
SSR3	STT3A	9823.ENSSSCP00000023129	9823.ENSSSCP00000060000	0	0	0	0	0.228	0.535	0	0.29	0.722
SSR3	SSR4	9823.ENSSSCP00000023129	9823.ENSSSCP00000073262	0	0	0	0	0.89	0.799	0.9	0.54	0.998
SSR4	STT3A	9823.ENSSSCP00000073262	9823.ENSSSCP00000060000	0	0	0	0	0.172	0.535	0	0.276	0.696
A0A287BQU9_PIG	PTGES3	9823.ENSSSCP00000058891	9823.ENSSSCP00000000433	0	0	0	0	0.291	0.102	0.5	0.356	0.767
A0A287BQU9_PIG	AHSA1	9823.ENSSSCP00000058891	9823.ENSSSCP00000002608	0	0	0	0	0.237	0.107	0	0.288	0.472
A0A287BQU9_PIG	STIP1	9823.ENSSSCP00000058891	9823.ENSSSCP00000025642	0	0	0	0	0.224	0.568	0.5	0.645	0.932
A0A287BQU9_PIG	HSP90AB1	9823.ENSSSCP00000058891	9823.ENSSSCP00000032023	0	0.001	0	0	0.348	0.474	0.4	0.489	0.88
A0A287BQU9_PIG	HSPA8	9823.ENSSSCP00000058891	9823.ENSSSCP00000036002	0	0	0.052	0.976	0.523	0	0.4	0.346	0.799
A0A287BQU9_PIG	HSP90AA1	9823.ENSSSCP00000058891	9823.ENSSSCP00000046159	0	0.001	0	0	0.348	0.474	0.4	0.573	0.9
A0A287BQU9_PIG	HSPA4	9823.ENSSSCP00000058891	9823.ENSSSCP00000052080	0	0	0.178	0.7	0.197	0.397	0.5	0.146	0.799
A0A287BQU9_PIG	TSC1	9823.ENSSSCP00000058891	9823.ENSSSCP00000072801	0	0	0	0	0.348	0.403	0	0.163	0.645
A0A287BQU9_PIG	HSPH1	9823.ENSSSCP00000058891	9823.ENSSSCP00000065843	0	0	0.196	0.658	0.197	0.397	0.4	0.155	0.766
AHSA1	PTGES3	9823.ENSSSCP00000002608	9823.ENSSSCP00000000433	0	0	0	0	0.564	0.103	0	0.372	0.733
AHSA1	HSPA8	9823.ENSSSCP00000002608	9823.ENSSSCP00000036002	0	0	0	0	0.26	0.107	0	0.354	0.536
AHSA1	HSPH1	9823.ENSSSCP00000002608	9823.ENSSSCP00000065843	0	0	0	0	0.394	0.12	0	0.259	0.57
AHSA1	HSPA4	9823.ENSSSCP00000002608	9823.ENSSSCP00000052080	0	0	0	0	0.359	0.12	0	0.458	0.667
AHSA1	TSC1	9823.ENSSSCP00000002608	9823.ENSSSCP00000072801	0	0	0	0	0.328	0.553	0	0.227	0.747
AHSA1	HSP90AB1	9823.ENSSSCP00000002608	9823.ENSSSCP00000032023	0	0	0	0	0.363	0.559	0	0.266	0.775
AHSA1	HSP90AA1	9823.ENSSSCP00000002608	9823.ENSSSCP00000046159	0	0	0	0	0.358	0.559	0	0.438	0.827
AHSA1	STIP1	9823.ENSSSCP00000002608	9823.ENSSSCP00000025642	0	0	0	0	0.799	0.144	0	0.372	0.882
HSP90AA1	PTGES3	9823.ENSSSCP00000046159	9823.ENSSSCP00000000433	0	0	0	0	0.371	0.962	0.5	0.355	0.991
HSP90AA1	STIP1	9823.ENSSSCP00000046159	9823.ENSSSCP00000025642	0	0	0	0	0.573	0.745	0.5	0.58	0.974
HSP90AA1	HSP90AB1	9823.ENSSSCP00000046159	9823.ENSSSCP00000032023	0	0	0.05	0.98	0.401	0	0.9	0.471	0.965
HSP90AA1	HSPA8	9823.ENSSSCP00000046159	9823.ENSSSCP00000036002	0	0.002	0	0	0.958	0.474	0.4	0.797	0.997
HSP90AA1	HSPH1	9823.ENSSSCP00000046159	9823.ENSSSCP00000065843	0	0	0	0	0.43	0.398	0	0.319	0.746
HSP90AA1	HSPA4	9823.ENSSSCP00000046159	9823.ENSSSCP00000052080	0	0	0	0	0.375	0.444	0	0.552	0.83
HSP90AB1	PTGES3	9823.ENSSSCP00000032023	9823.ENSSSCP00000000433	0	0	0	0	0.359	0.962	0.8	0.355	0.996
HSP90AB1	STIP1	9823.ENSSSCP00000032023	9823.ENSSSCP00000025642	0	0	0	0	0.573	0.745	0.5	0.362	0.96
HSP90AB1	HSPH1	9823.ENSSSCP00000032023	9823.ENSSSCP00000065843	0	0	0	0	0.401	0.398	0	0.389	0.761
HSP90AB1	HSPA4	9823.ENSSSCP00000032023	9823.ENSSSCP00000052080	0	0	0	0	0.375	0.444	0	0.671	0.875
HSP90AB1	HSPA8	9823.ENSSSCP00000032023	9823.ENSSSCP00000036002	0	0.002	0	0	0.528	0.474	0.4	0.746	0.957
HSPA4	PTGES3	9823.ENSSSCP00000052080	9823.ENSSSCP00000000433	0	0	0	0	0.119	0.102	0	0.355	0.445
HSPA4	STIP1	9823.ENSSSCP00000052080	9823.ENSSSCP00000025642	0	0	0	0	0.651	0.599	0	0.473	0.919
HSPA4	HSPA8	9823.ENSSSCP00000052080	9823.ENSSSCP00000036002	0	0	0.15	0.763	0.197	0.397	0.5	0.479	0.873
HSPA4	TSC1	9823.ENSSSCP00000052080	9823.ENSSSCP00000072801	0	0	0	0	0.348	0.398	0	0.227	0.67
HSPA4	HSPH1	9823.ENSSSCP00000052080	9823.ENSSSCP00000065843	0	0	0.06	0.961	0.165	0.213	0.4	0.26	0.675
HSPA8	PTGES3	9823.ENSSSCP00000036002	9823.ENSSSCP00000000433	0	0	0	0	0.269	0.102	0.5	0.211	0.706
HSPA8	STIP1	9823.ENSSSCP00000036002	9823.ENSSSCP00000025642	0	0	0	0	0.224	0.568	0.5	0.469	0.899
HSPA8	TSC1	9823.ENSSSCP00000036002	9823.ENSSSCP00000072801	0	0	0	0	0.348	0.403	0.36	0.163	0.763
HSPA8	HSPH1	9823.ENSSSCP00000036002	9823.ENSSSCP00000065843	0	0	0.171	0.716	0.667	0.397	0.4	0.155	0.9
HSPH1	PTGES3	9823.ENSSSCP00000065843	9823.ENSSSCP00000000433	0	0	0	0	0.165	0.102	0	0.304	0.433
HSPH1	STIP1	9823.ENSSSCP00000065843	9823.ENSSSCP00000025642	0	0	0	0	0.651	0.599	0	0.365	0.903
HSPH1	TSC1	9823.ENSSSCP00000065843	9823.ENSSSCP00000072801	0	0	0	0	0.348	0.398	0	0.227	0.67
PRNP	STIP1	9823.ENSSSCP00000065581	9823.ENSSSCP00000025642	0	0	0	0	0	0.102	0.9	0.466	0.947
PTGES3	TSC1	9823.ENSSSCP00000000433	9823.ENSSSCP00000072801	0	0	0	0	0.359	0.64	0.36	0.284	0.88
PTGES3	STIP1	9823.ENSSSCP00000000433	9823.ENSSSCP00000025642	0	0	0	0	0.379	0.555	0.5	0.473	0.917
STIP1	TSC1	9823.ENSSSCP00000025642	9823.ENSSSCP00000072801	0	0	0	0	0.524	0.643	0.36	0.284	0.911
AK9	HDDC3	9823.ENSSSCP00000049339	9823.ENSSSCP00000001990	0.075	0	0	0	0.062	0	0.928	0	0.932
AK9	NME3	9823.ENSSSCP00000049339	9823.ENSSSCP00000008561	0.052	0	0	0	0.077	0.041	0.919	0.489	0.959
AK9	NTPCR	9823.ENSSSCP00000049339	9823.ENSSSCP00000010844	0	0	0	0	0	0	0.9	0.227	0.919
AK9	RRM1	9823.ENSSSCP00000049339	9823.ENSSSCP00000040138	0	0	0	0	0	0	0.976	0.201	0.98
AK9	NME1	9823.ENSSSCP00000049339	9823.ENSSSCP00000046889	0.052	0	0	0	0.077	0.041	0.919	0.305	0.944
AK9	CMPK1	9823.ENSSSCP00000049339	9823.ENSSSCP00000062371	0	0	0	0	0.057	0.085	0.9	0.151	0.916
AK9	ITPA	9823.ENSSSCP00000049339	9823.ENSSSCP00000054471	0.061	0	0	0	0	0	0.9	0.322	0.93
AK9	CTPS2	9823.ENSSSCP00000049339	9823.ENSSSCP00000061342	0	0	0	0	0.107	0	0.922	0.154	0.936
AK9	CTPS1	9823.ENSSSCP00000049339	9823.ENSSSCP00000050806	0	0	0	0	0.107	0	0.922	0.154	0.936
AK9	NME2	9823.ENSSSCP00000049339	9823.ENSSSCP00000061075	0.052	0	0	0	0.077	0.041	0.919	0.298	0.944
CMPK1	NME3	9823.ENSSSCP00000062371	9823.ENSSSCP00000008561	0.052	0	0	0	0.077	0	0.919	0.123	0.93
CMPK1	RRM1	9823.ENSSSCP00000062371	9823.ENSSSCP00000040138	0	0	0	0	0	0	0.935	0.445	0.962
CMPK1	NME1	9823.ENSSSCP00000062371	9823.ENSSSCP00000046889	0.052	0	0	0	0.084	0	0.919	0.123	0.93
CMPK1	NME2	9823.ENSSSCP00000062371	9823.ENSSSCP00000061075	0.052	0	0	0	0.077	0	0.919	0.267	0.941
CTPS1	NME3	9823.ENSSSCP00000050806	9823.ENSSSCP00000008561	0.041	0	0	0	0.119	0	0.923	0.153	0.937
CTPS1	RRM1	9823.ENSSSCP00000050806	9823.ENSSSCP00000040138	0	0	0	0	0.108	0	0	0.409	0.45
CTPS1	NME1	9823.ENSSSCP00000050806	9823.ENSSSCP00000046889	0.041	0	0	0	0.119	0	0.923	0.153	0.937
CTPS1	ITPA	9823.ENSSSCP00000050806	9823.ENSSSCP00000054471	0	0	0	0	0.078	0	0.664	0.301	0.764
CTPS1	NME2	9823.ENSSSCP00000050806	9823.ENSSSCP00000061075	0.041	0	0	0	0.119	0	0.923	0.153	0.937
CTPS1	CTPS2	9823.ENSSSCP00000050806	9823.ENSSSCP00000061342	0	0	0.051	0.978	0	0.58	0.9	0	0.956
CTPS2	NME3	9823.ENSSSCP00000061342	9823.ENSSSCP00000008561	0.041	0	0	0	0.119	0	0.923	0.153	0.937
CTPS2	NME1	9823.ENSSSCP00000061342	9823.ENSSSCP00000046889	0.041	0	0	0	0.119	0	0.923	0.153	0.937
CTPS2	ITPA	9823.ENSSSCP00000061342	9823.ENSSSCP00000054471	0	0	0	0	0.078	0	0.664	0.301	0.764
CTPS2	NME2	9823.ENSSSCP00000061342	9823.ENSSSCP00000061075	0.041	0	0	0	0.119	0	0.923	0.153	0.937
HDDC3	RRM1	9823.ENSSSCP00000001990	9823.ENSSSCP00000040138	0	0	0	0	0	0	0.9	0.183	0.914
HDDC3	NME3	9823.ENSSSCP00000001990	9823.ENSSSCP00000008561	0.059	0	0	0	0	0	0.933	0.201	0.945
HDDC3	NME2	9823.ENSSSCP00000001990	9823.ENSSSCP00000061075	0.059	0	0	0	0	0	0.933	0.201	0.945
HDDC3	NME1	9823.ENSSSCP00000001990	9823.ENSSSCP00000046889	0.059	0	0	0	0	0	0.933	0.201	0.945
ITPA	NME3	9823.ENSSSCP00000054471	9823.ENSSSCP00000008561	0.086	0	0	0	0.119	0.049	0.933	0.164	0.949
ITPA	RRM1	9823.ENSSSCP00000054471	9823.ENSSSCP00000040138	0	0	0	0	0.065	0	0.779	0.161	0.811
ITPA	NME1	9823.ENSSSCP00000054471	9823.ENSSSCP00000046889	0.086	0	0	0	0.146	0.049	0.933	0.164	0.951
ITPA	NME2	9823.ENSSSCP00000054471	9823.ENSSSCP00000061075	0.086	0	0	0	0.119	0.049	0.933	0.164	0.949
NME1	NME3	9823.ENSSSCP00000046889	9823.ENSSSCP00000008561	0	0	0.057	0.967	0.063	0	0.9	0	0.903
NME1	NTPCR	9823.ENSSSCP00000046889	9823.ENSSSCP00000010844	0	0	0	0	0	0	0.931	0.208	0.943
NME1	RRM1	9823.ENSSSCP00000046889	9823.ENSSSCP00000040138	0	0	0	0	0	0	0.933	0.206	0.944
NME1	NME2	9823.ENSSSCP00000046889	9823.ENSSSCP00000061075	0	0	0.049	0.982	0.107	0.553	0.9	0.046	0.957
NME2	NME3	9823.ENSSSCP00000061075	9823.ENSSSCP00000008561	0	0	0.059	0.962	0.107	0.553	0.9	0	0.957
NME2	NTPCR	9823.ENSSSCP00000061075	9823.ENSSSCP00000010844	0	0	0	0	0	0	0.931	0.208	0.943
NME2	RRM1	9823.ENSSSCP00000061075	9823.ENSSSCP00000040138	0	0	0	0	0	0	0.933	0.206	0.944
NME3	NTPCR	9823.ENSSSCP00000008561	9823.ENSSSCP00000010844	0	0	0	0	0	0	0.931	0.208	0.943
NME3	RRM1	9823.ENSSSCP00000008561	9823.ENSSSCP00000040138	0	0	0	0	0	0	0.933	0.206	0.944
NTPCR	RRM1	9823.ENSSSCP00000010844	9823.ENSSSCP00000040138	0	0	0	0	0	0	0.976	0	0.976
AATF	HINT1	9823.ENSSSCP00000018747	9823.ENSSSCP00000015173	0	0	0	0	0.059	0	0	0.537	0.545
AATF	PLSCR3	9823.ENSSSCP00000018747	9823.ENSSSCP00000023529	0	0	0	0	0	0	0	0.556	0.556
AATF	PLSCR5	9823.ENSSSCP00000018747	9823.ENSSSCP00000043588	0	0	0	0	0	0	0	0.61	0.61
CES1-2	GUK1	9823.ENSSSCP00000003044	9823.ENSSSCP00000035398	0	0	0	0	0	0.102	0	0.46	0.494
CES1-2	HINT1	9823.ENSSSCP00000003044	9823.ENSSSCP00000015173	0	0	0	0	0.051	0	0	0.58	0.584
CES1-2	CTSA	9823.ENSSSCP00000003044	9823.ENSSSCP00000071302	0	0	0	0	0	0	0	0.687	0.687
CTSA	HINT1	9823.ENSSSCP00000071302	9823.ENSSSCP00000015173	0	0	0	0	0	0	0	0.709	0.709
CTSA	GUK1	9823.ENSSSCP00000071302	9823.ENSSSCP00000035398	0	0	0	0	0.059	0.043	0	0.623	0.631
GUK1	HINT1	9823.ENSSSCP00000035398	9823.ENSSSCP00000015173	0.041	0	0	0	0.064	0.049	0	0.681	0.691
HINT1	LHX5	9823.ENSSSCP00000015173	9823.ENSSSCP00000010534	0	0	0	0	0	0	0	0.542	0.542
HINT1	PRODH2	9823.ENSSSCP00000015173	9823.ENSSSCP00000051592	0	0	0	0	0.086	0	0	0.541	0.562
HINT1	PGM1	9823.ENSSSCP00000015173	9823.ENSSSCP00000038980	0	0	0	0	0	0.049	0	0.572	0.575
HINT1	PLSCR3	9823.ENSSSCP00000015173	9823.ENSSSCP00000023529	0	0	0	0	0	0	0	0.609	0.609
HINT1	PLSCR5	9823.ENSSSCP00000015173	9823.ENSSSCP00000043588	0	0	0	0	0	0	0	0.612	0.612
HINT1	UQCRC1	9823.ENSSSCP00000015173	9823.ENSSSCP00000055886	0.047	0	0	0	0.065	0	0	0.646	0.657
LHX5	PRODH2	9823.ENSSSCP00000010534	9823.ENSSSCP00000051592	0	0	0	0	0	0	0	0.51	0.51
ALDOA	TPI1	9823.ENSSSCP00000055491	9823.ENSSSCP00000000730	0.046	0	0	0	0.28	0.079	0.957	0.689	0.99
ALDOA	GPI	9823.ENSSSCP00000055491	9823.ENSSSCP00000003094	0	0	0	0	0.369	0.087	0.849	0.501	0.951
ALDOA	PGK1	9823.ENSSSCP00000055491	9823.ENSSSCP00000013238	0.086	0	0	0	0.118	0.102	0.284	0.762	0.854
ALDOA	GAPDH	9823.ENSSSCP00000055491	9823.ENSSSCP00000035519	0.099	0	0	0	0.543	0.103	0.937	0.55	0.987
ALDOA	PGK2	9823.ENSSSCP00000055491	9823.ENSSSCP00000045543	0.086	0	0	0	0.118	0.102	0.284	0.635	0.776
ALDOA	ALDOC	9823.ENSSSCP00000055491	9823.ENSSSCP00000052799	0	0	0.056	0.968	0	0.492	0.9	0.145	0.953
ALDOA	BPGM	9823.ENSSSCP00000055491	9823.ENSSSCP00000054034	0.055	0	0	0	0.119	0.067	0.8	0.554	0.918
ALDOA	ALDOB	9823.ENSSSCP00000055491	9823.ENSSSCP00000070741	0	0	0.055	0.971	0	0.189	0.9	0.485	0.955
ALDOA	TALDO1	9823.ENSSSCP00000055491	9823.ENSSSCP00000058258	0	0	0	0	0.144	0.058	0.909	0.507	0.959
ALDOB	TPI1	9823.ENSSSCP00000070741	9823.ENSSSCP00000000730	0.046	0	0	0	0.245	0.073	0.957	0.567	0.985
ALDOB	GPI	9823.ENSSSCP00000070741	9823.ENSSSCP00000003094	0	0	0	0	0.369	0.078	0.849	0.433	0.943
ALDOB	PGK1	9823.ENSSSCP00000070741	9823.ENSSSCP00000013238	0.086	0	0	0	0.109	0.102	0.284	0.514	0.699
ALDOB	GAPDH	9823.ENSSSCP00000070741	9823.ENSSSCP00000035519	0.099	0	0	0	0.339	0.103	0.937	0.507	0.98
ALDOB	PGK2	9823.ENSSSCP00000070741	9823.ENSSSCP00000045543	0.086	0	0	0	0.109	0.102	0.284	0.591	0.746
ALDOB	ALDOC	9823.ENSSSCP00000070741	9823.ENSSSCP00000052799	0	0	0.056	0.969	0	0.272	0.9	0.047	0.925
ALDOB	BPGM	9823.ENSSSCP00000070741	9823.ENSSSCP00000054034	0.055	0	0	0	0.119	0.067	0.8	0.59	0.924
ALDOB	TALDO1	9823.ENSSSCP00000070741	9823.ENSSSCP00000058258	0	0	0	0	0.144	0.049	0.909	0.473	0.956
ALDOC	TPI1	9823.ENSSSCP00000052799	9823.ENSSSCP00000000730	0.046	0	0	0	0.245	0.073	0.957	0.602	0.986
ALDOC	GPI	9823.ENSSSCP00000052799	9823.ENSSSCP00000003094	0	0	0	0	0.369	0.078	0.849	0.446	0.945
ALDOC	PGK1	9823.ENSSSCP00000052799	9823.ENSSSCP00000013238	0.086	0	0	0	0.109	0.102	0.284	0.6	0.752
ALDOC	GAPDH	9823.ENSSSCP00000052799	9823.ENSSSCP00000035519	0.099	0	0	0	0.339	0.103	0.937	0.486	0.979
ALDOC	PGK2	9823.ENSSSCP00000052799	9823.ENSSSCP00000045543	0.086	0	0	0	0.109	0.102	0.284	0.574	0.736
ALDOC	BPGM	9823.ENSSSCP00000052799	9823.ENSSSCP00000054034	0.055	0	0	0	0.119	0.067	0.8	0.417	0.892
ALDOC	TALDO1	9823.ENSSSCP00000052799	9823.ENSSSCP00000058258	0	0	0	0	0.144	0.049	0.909	0.414	0.951
BPGM	TPI1	9823.ENSSSCP00000054034	9823.ENSSSCP00000000730	0.105	0	0	0	0.765	0.077	0.595	0.59	0.961
BPGM	GPI	9823.ENSSSCP00000054034	9823.ENSSSCP00000003094	0	0	0	0	0.535	0	0.822	0.517	0.956
BPGM	PGK1	9823.ENSSSCP00000054034	9823.ENSSSCP00000013238	0	0	0	0	0.576	0.099	0.928	0.556	0.986
BPGM	GAPDH	9823.ENSSSCP00000054034	9823.ENSSSCP00000035519	0	0	0	0	0.38	0.093	0.912	0.397	0.966
BPGM	PGK2	9823.ENSSSCP00000054034	9823.ENSSSCP00000045543	0	0	0	0	0.576	0.099	0.928	0.648	0.989
BPGM	TALDO1	9823.ENSSSCP00000054034	9823.ENSSSCP00000058258	0.064	0	0	0	0.103	0.054	0.8	0.291	0.866
GAPDH	TPI1	9823.ENSSSCP00000035519	9823.ENSSSCP00000000730	0.128	0.885	0	0	0.815	0.468	0.975	0.627	0.999
GAPDH	GPI	9823.ENSSSCP00000035519	9823.ENSSSCP00000003094	0.128	0	0	0	0.726	0	0.8	0.607	0.978
GAPDH	PGK1	9823.ENSSSCP00000035519	9823.ENSSSCP00000013238	0.102	0.013	0	0	0.644	0.329	0.944	0.832	0.997
GAPDH	RPL13A	9823.ENSSSCP00000035519	9823.ENSSSCP00000052582	0	0	0	0	0.173	0.129	0.72	0.936	0.985
GAPDH	TALDO1	9823.ENSSSCP00000035519	9823.ENSSSCP00000058258	0.087	0	0	0	0.312	0	0.95	0.685	0.988
GAPDH	PGK2	9823.ENSSSCP00000035519	9823.ENSSSCP00000045543	0.102	0.014	0	0	0.651	0.329	0.944	0.743	0.996
GPI	TPI1	9823.ENSSSCP00000003094	9823.ENSSSCP00000000730	0.154	0	0	0	0.909	0.167	0.8	0.815	0.997
GPI	RPL13A	9823.ENSSSCP00000003094	9823.ENSSSCP00000052582	0.057	0	0	0	0.151	0	0	0.382	0.462
GPI	PGK1	9823.ENSSSCP00000003094	9823.ENSSSCP00000013238	0.116	0	0	0	0.825	0.079	0	0.618	0.938
GPI	PGK2	9823.ENSSSCP00000003094	9823.ENSSSCP00000045543	0.116	0	0	0	0.817	0.079	0	0.64	0.939
GPI	TALDO1	9823.ENSSSCP00000003094	9823.ENSSSCP00000058258	0.231	0	0	0	0.59	0	0.948	0.532	0.991
PGK1	TPI1	9823.ENSSSCP00000013238	9823.ENSSSCP00000000730	0.116	0.899	0	0	0.82	0.2	0.298	0.742	0.997
PGK1	RPL13A	9823.ENSSSCP00000013238	9823.ENSSSCP00000052582	0	0	0	0	0.054	0	0	0.428	0.436
PGK1	TALDO1	9823.ENSSSCP00000013238	9823.ENSSSCP00000058258	0.1	0	0	0	0.175	0	0	0.632	0.703
PGK1	PGK2	9823.ENSSSCP00000013238	9823.ENSSSCP00000045543	0	0	0.048	0.984	0.106	0	0.9	0.046	0.908
PGK2	TPI1	9823.ENSSSCP00000045543	9823.ENSSSCP00000000730	0.116	0.899	0	0	0.816	0.2	0.298	0.749	0.997
PGK2	TALDO1	9823.ENSSSCP00000045543	9823.ENSSSCP00000058258	0.1	0	0	0	0.168	0	0	0.483	0.579
TALDO1	TPI1	9823.ENSSSCP00000058258	9823.ENSSSCP00000000730	0.125	0	0	0	0.371	0.144	0.953	0.634	0.99
BCL2L1	CTSH	9823.ENSSSCP00000033436	9823.ENSSSCP00000001934	0	0	0	0	0.048	0	0.9	0.069	0.903
BCL2L1	BIRC5	9823.ENSSSCP00000033436	9823.ENSSSCP00000042198	0	0	0	0	0.078	0.065	0	0.463	0.497
BCL2L1	BIRC3	9823.ENSSSCP00000033436	9823.ENSSSCP00000049500	0	0	0	0	0.089	0.065	0	0.461	0.5
BCL2L1	XIAP	9823.ENSSSCP00000033436	9823.ENSSSCP00000039589	0	0	0	0	0.082	0.065	0	0.793	0.806
BCL2L1	CTSD	9823.ENSSSCP00000033436	9823.ENSSSCP00000036066	0	0	0	0	0.069	0	0.9	0.071	0.905
BCL2L1	BID	9823.ENSSSCP00000033436	9823.ENSSSCP00000048980	0	0	0	0	0.053	0.903	0.9	0.5	0.994
BID	CTSH	9823.ENSSSCP00000048980	9823.ENSSSCP00000001934	0	0	0	0	0.182	0	0.9	0.061	0.916
BID	CTSD	9823.ENSSSCP00000048980	9823.ENSSSCP00000036066	0	0	0	0	0.104	0	0.9	0.22	0.924
BIRC3	CTSH	9823.ENSSSCP00000049500	9823.ENSSSCP00000001934	0	0	0	0	0	0	0.65	0.084	0.665
BIRC3	CTSD	9823.ENSSSCP00000049500	9823.ENSSSCP00000036066	0	0	0	0	0	0.046	0.65	0	0.651
BIRC3	XIAP	9823.ENSSSCP00000049500	9823.ENSSSCP00000039589	0	0	0.065	0.861	0	0.476	0.9	0.292	0.96
BIRC3	BIRC5	9823.ENSSSCP00000049500	9823.ENSSSCP00000042198	0	0	0	0.692	0	0.226	0.9	0.264	0.938
BIRC5	CTSH	9823.ENSSSCP00000042198	9823.ENSSSCP00000001934	0	0	0	0	0.047	0	0.65	0.071	0.663
BIRC5	CTSD	9823.ENSSSCP00000042198	9823.ENSSSCP00000036066	0	0	0	0	0.059	0.042	0.65	0	0.656
BIRC5	XIAP	9823.ENSSSCP00000042198	9823.ENSSSCP00000039589	0	0	0	0.694	0	0.43	0.9	0.575	0.973
CD74	CTSH	9823.ENSSSCP00000050395	9823.ENSSSCP00000001934	0	0	0	0	0.224	0.285	0.4	0.193	0.695
CD74	CTSD	9823.ENSSSCP00000050395	9823.ENSSSCP00000036066	0	0	0	0	0.101	0.071	0.4	0.093	0.484
CTSD	CTSH	9823.ENSSSCP00000036066	9823.ENSSSCP00000001934	0	0	0	0	0.182	0.107	0	0.603	0.685
CTSD	XIAP	9823.ENSSSCP00000036066	9823.ENSSSCP00000039589	0	0	0	0	0	0.046	0.65	0.094	0.671
CTSH	TNFSF4	9823.ENSSSCP00000001934	9823.ENSSSCP00000071487	0	0	0	0	0.061	0	0	0.635	0.643
CTSH	NAPSA	9823.ENSSSCP00000001934	9823.ENSSSCP00000043222	0	0	0	0	0.078	0.107	0.4	0.373	0.648
CTSH	XIAP	9823.ENSSSCP00000001934	9823.ENSSSCP00000039589	0	0	0	0	0	0	0.65	0.084	0.665
CTSH	SFTPB	9823.ENSSSCP00000001934	9823.ENSSSCP00000049863	0	0	0	0	0.084	0	0.4	0.573	0.744
NAPSA	SFTPB	9823.ENSSSCP00000043222	9823.ENSSSCP00000049863	0	0	0	0	0.142	0.079	0.4	0.503	0.732
ADM	GP2	9823.ENSSSCP00000014253	9823.ENSSSCP00000008391	0	0	0	0	0	0	0	0.518	0.518
ADM	CKB	9823.ENSSSCP00000014253	9823.ENSSSCP00000072090	0	0	0	0	0	0	0	0.622	0.622
ADM	FST	9823.ENSSSCP00000014253	9823.ENSSSCP00000017901	0	0	0	0	0.138	0	0	0.584	0.627
ASB5	ASB9	9823.ENSSSCP00000022094	9823.ENSSSCP00000029292	0	0	0.076	0.927	0	0	0.4	0.114	0.466
ASB5	CKB	9823.ENSSSCP00000022094	9823.ENSSSCP00000072090	0	0	0	0	0.109	0.323	0	0.324	0.556
ASB5	ELOC	9823.ENSSSCP00000022094	9823.ENSSSCP00000069008	0	0	0	0	0	0.508	0.4	0.171	0.733
ASB9	CKB	9823.ENSSSCP00000029292	9823.ENSSSCP00000072090	0	0	0	0	0.097	0.606	0	0.487	0.801
ASB9	ELOC	9823.ENSSSCP00000029292	9823.ENSSSCP00000069008	0	0	0	0	0	0.881	0.4	0.333	0.948
ATP1A4	CKB	9823.ENSSSCP00000020378	9823.ENSSSCP00000072090	0	0	0	0	0.057	0	0	0.54	0.548
CKB	GP2	9823.ENSSSCP00000072090	9823.ENSSSCP00000008391	0	0	0	0	0	0	0	0.574	0.574
CKB	FST	9823.ENSSSCP00000072090	9823.ENSSSCP00000017901	0	0	0	0	0	0	0	0.565	0.565
CKB	CLPB	9823.ENSSSCP00000072090	9823.ENSSSCP00000035214	0.109	0	0	0	0.501	0.189	0	0.284	0.707
CKB	MRPS22	9823.ENSSSCP00000072090	9823.ENSSSCP00000046413	0	0	0	0	0	0	0	0.545	0.545
CKB	GDI2	9823.ENSSSCP00000072090	9823.ENSSSCP00000061148	0	0	0	0	0	0	0	0.542	0.542
CKB	ELOC	9823.ENSSSCP00000072090	9823.ENSSSCP00000069008	0	0	0	0	0	0.328	0	0.314	0.519
FST	GP2	9823.ENSSSCP00000017901	9823.ENSSSCP00000008391	0	0	0	0	0	0.042	0	0.488	0.488
AKT1	MTOR	9823.ENSSSCP00000050721	9823.ENSSSCP00000003699	0	0	0	0	0	0.387	0.9	0.277	0.951
AKT1	FOXO3	9823.ENSSSCP00000050721	9823.ENSSSCP00000004735	0	0	0	0	0	0.387	0.9	0.336	0.955
AKT1	FOXO1	9823.ENSSSCP00000050721	9823.ENSSSCP00000029792	0	0	0	0	0	0.387	0.9	0.35	0.956
AKT1	FOXO4	9823.ENSSSCP00000050721	9823.ENSSSCP00000030191	0	0	0	0	0	0.387	0.9	0.165	0.944
AKT1	PDPK1	9823.ENSSSCP00000050721	9823.ENSSSCP00000035547	0	0	0.102	0.67	0.059	0.519	0.9	0.205	0.961
AKT1	HSP90AA1	9823.ENSSSCP00000050721	9823.ENSSSCP00000046159	0	0	0	0	0	0.294	0.9	0.314	0.947
AKT1	TP53	9823.ENSSSCP00000050721	9823.ENSSSCP00000050664	0	0	0	0	0	0.078	0.9	0.587	0.958
AKT1	TSC2	9823.ENSSSCP00000050721	9823.ENSSSCP00000055036	0	0	0	0	0	0.102	0.9	0.483	0.949
AKT1	MDM2	9823.ENSSSCP00000050721	9823.ENSSSCP00000054644	0	0	0	0	0	0.314	0.9	0.394	0.954
AKT1	PIK3CA	9823.ENSSSCP00000050721	9823.ENSSSCP00000052984	0	0	0	0	0	0.197	0.9	0.551	0.96
FOXO1	MTOR	9823.ENSSSCP00000029792	9823.ENSSSCP00000003699	0	0	0	0	0	0.06	0	0.473	0.483
FOXO1	FOXO3	9823.ENSSSCP00000029792	9823.ENSSSCP00000004735	0	0	0	0.897	0.092	0	0.9	0.117	0.912
FOXO1	PDPK1	9823.ENSSSCP00000029792	9823.ENSSSCP00000035547	0	0	0	0	0.094	0.043	0	0.424	0.457
FOXO1	PIK3CA	9823.ENSSSCP00000029792	9823.ENSSSCP00000052984	0	0	0	0	0	0.211	0	0.399	0.506
FOXO1	TSC2	9823.ENSSSCP00000029792	9823.ENSSSCP00000055036	0	0	0	0	0	0.089	0	0.558	0.58
FOXO1	MDM2	9823.ENSSSCP00000029792	9823.ENSSSCP00000054644	0	0	0	0	0	0.304	0	0.445	0.597
FOXO1	FOXO4	9823.ENSSSCP00000029792	9823.ENSSSCP00000030191	0	0	0	0.857	0	0.071	0.5	0.245	0.619
FOXO1	TP53	9823.ENSSSCP00000029792	9823.ENSSSCP00000050664	0	0	0	0	0.128	0.301	0	0.724	0.817
FOXO3	TSC2	9823.ENSSSCP00000004735	9823.ENSSSCP00000055036	0	0	0	0	0	0.089	0	0.539	0.562
FOXO3	FOXO4	9823.ENSSSCP00000004735	9823.ENSSSCP00000030191	0	0	0.071	0.872	0	0.071	0.5	0.21	0.613
FOXO3	MDM2	9823.ENSSSCP00000004735	9823.ENSSSCP00000054644	0	0	0	0	0	0.304	0	0.674	0.763
FOXO3	TP53	9823.ENSSSCP00000004735	9823.ENSSSCP00000050664	0	0	0	0	0	0.301	0	0.688	0.772
FOXO4	TSC2	9823.ENSSSCP00000030191	9823.ENSSSCP00000055036	0	0	0	0	0	0.078	0	0.384	0.408
FOXO4	MDM2	9823.ENSSSCP00000030191	9823.ENSSSCP00000054644	0	0	0	0	0	0.288	0.4	0.33	0.688
FOXO4	TP53	9823.ENSSSCP00000030191	9823.ENSSSCP00000050664	0	0	0	0	0	0.221	0.4	0.573	0.783
HSP90AA1	MTOR	9823.ENSSSCP00000046159	9823.ENSSSCP00000003699	0	0	0	0	0.085	0.626	0	0.384	0.77
HSP90AA1	MDM2	9823.ENSSSCP00000046159	9823.ENSSSCP00000054644	0	0	0	0	0	0.143	0	0.363	0.43
HSP90AA1	TSC2	9823.ENSSSCP00000046159	9823.ENSSSCP00000055036	0	0	0	0	0.056	0.605	0	0.36	0.74
HSP90AA1	TP53	9823.ENSSSCP00000046159	9823.ENSSSCP00000050664	0	0	0	0	0	0.524	0	0.716	0.859
MDM2	TP53	9823.ENSSSCP00000054644	9823.ENSSSCP00000050664	0	0	0	0	0.107	0.965	0.9	0.996	0.999
MDM2	PIK3CA	9823.ENSSSCP00000054644	9823.ENSSSCP00000052984	0	0	0	0	0.095	0	0	0.445	0.476
MDM2	TSC2	9823.ENSSSCP00000054644	9823.ENSSSCP00000055036	0	0	0	0	0.053	0	0	0.416	0.423
MTOR	PDPK1	9823.ENSSSCP00000003699	9823.ENSSSCP00000035547	0	0	0	0	0.143	0.128	0	0.391	0.505
MTOR	TP53	9823.ENSSSCP00000003699	9823.ENSSSCP00000050664	0	0	0	0	0	0.22	0	0.564	0.645
MTOR	PIK3CA	9823.ENSSSCP00000003699	9823.ENSSSCP00000052984	0	0	0	0.548	0	0.181	0.9	0.217	0.93
MTOR	TSC2	9823.ENSSSCP00000003699	9823.ENSSSCP00000055036	0	0	0	0	0	0.477	0.5	0.829	0.951
PDPK1	TSC2	9823.ENSSSCP00000035547	9823.ENSSSCP00000055036	0	0	0	0	0.084	0	0	0.465	0.489
PDPK1	PIK3CA	9823.ENSSSCP00000035547	9823.ENSSSCP00000052984	0	0	0	0	0.078	0.065	0.9	0.343	0.935
PIK3CA	TP53	9823.ENSSSCP00000052984	9823.ENSSSCP00000050664	0	0	0	0	0	0.099	0	0.796	0.808
PIK3CA	TSC2	9823.ENSSSCP00000052984	9823.ENSSSCP00000055036	0	0	0	0	0	0	0	0.505	0.505
TP53	TSC2	9823.ENSSSCP00000050664	9823.ENSSSCP00000055036	0	0	0	0	0	0.075	0	0.555	0.57
